# Supplementary material for: Contrasted Fitness Costs of Docking and Antibacterial Constructs in the EE and EVida3 Strains Validates Two-Phase Anopheles gambiae Genetic Transformation System
Source: PLoS One. 2013 Jun 26;8(6):e67364. doi: 10.1371/journal.pone.0067364 (PMC3694017; doi:10.1371/journal.pone.0067364)
Supplement: Table S1 — Genotypic frequency over time, EE vs Mopti comparison. The frequency of individuals homozygous and hemizygous for the Phase-1 EE construct and homozygous wild-type individuals over 10 generations in three replicates. (XLS) [file pone.0067364.s001.xls]

## Sheet: Sheet1 - Table 1
Table S1: Genotypic frequency over time, EE vs Mopti comparison
		F0			F1												F2												F3												F4
		Adults1	95% CI		L1 Larvae2	95% CI		Early Pupae3	95% CI		Late Pupae3	95% CI		Adults2	95% CI		L1 Larvae2	95% CI		Early Pupae3	95% CI		Late Pupae3	95% CI		Adults2	95% CI		L1 Larvae2	95% CI		Early Pupae3	95% CI		Late Pupae3	95% CI		Adults2	95% CI		L1 Larvae2	95% CI		Early Pupae3	95% CI		Late Pupae3	95% CI
	Homozygous Wild-Type	0.5			0.3125			0.333333			0.375			0.333333			0.541667			0.541667			0.541667			0.583333			0.541667			0.583333			0.5			0.5			0.375			0.416667			0.333333
Replicate 1	Hemizygote	0			0.291667			0.291667			0.375			0.291667			0.3125			0.291667			0.291667			0.291667			0.375			0.291667			0.208333			0.416667			0.458333			0.166667			0.125
	Homozygous Transgenic	0.5			0.395833			0.25			0.291667			0.375			0.145833			0.291667			0.333333			0.125			0.0833333			0.375			0.416667			0.0833333			0.166667			0.416667			0.375
	Homozygous Wild-Type	0.5			0.25			0.291667			0.291667			0.270833			0.291667			0.333333			0.291667			0.3125			0.229167			0.416667			0.375			0.1875			0.145833			0.416667			0.416667
Replicate 2	Hemizygote	0			0.354167			0.375			0.291667			0.395833			0.291667			0.416667			0.291667			0.375			0.291667			0.333333			0.333333			0.354167			0.375			0.416667			0.375
	Homozygous Transgenic	0.5			0.395833			0.416667			0.416667			0.333333			0.416667			0.416667			0.458333			0.3125			0.479167			0.458333			0.416667			0.458333			0.479167			0.458333			0.458333
	Homozygous Wild-Type	0.5			0.291667			0.375			0.333333			0.333333			0.3125			0.125			0.166667			0.375			0.354167			0			0.125			0.4375			0.375			0.166667			0.25
Replicate 3	Hemizygote	0			0.354167			0.333333			0.333333			0.375			0.354167			0.291667			0.416667			0.4375			0.479167			0.375			0.458333			0.416667			0.4375			0.416667			0.5
	Homozygous Transgenic	0.5			0.354167			0.333333			0.291667			0.291667			0.333333			0.291667			0.208333			0.1875			0.166667			0.166667			0.166667			0.145833			0.1875			0.125			0.166667
	Homozygous Wild-Type	0.5	±	0	0.284722	±	0.0043458	0.291667	±	0.008075	0.347222	±	0.0093242	0.3125	±	0.0049276	0.381944	±	0.0189426	0.375	±	0.0279728	0.388889	±	0.0259576	0.423611	±	0.0193652	0.375	±	0.021479	0.416667	±	0.029115	0.375	±	0.029115	0.375	±	0.0225812	0.298611	±	0.0180678	0.333333	±	0.0279728	0.277778	±	0.0259576
Mean	Hemizygote	0	±	0	0.333333	±	0.0049276	0.361111	±	0.0123348	0.333333	±	0.0139864	0.354167	±	0.007527	0.319444	±	0.0043458	0.388889	±	0.0093242	0.347222	±	0.0186484	0.368056	±	0.0099912	0.381944	±	0.0128286	0.402778	±	0.0123348	0.375	±	0.008075	0.395833	±	0.0049276	0.423611	±	0.0059222	0.430556	±	0.0046622	0.416667	±	0.008075
	Homozygous Transgenic	0.5	±	0	0.381944	±	0.003285	0.347222	±	0.0046622	0.319444	±	0.0046622	0.333333	±	0.005692	0.298611	±	0.0189426	0.236111	±	0.0186484	0.263889	±	0.0259576	0.208333	±	0.0130372	0.243056	±	0.028497	0.180556	±	0.0364124	0.25	±	0.0351982	0.229167	±	0.0274358	0.277778	±	0.0238592	0.236111	±	0.0305716	0.305556	±	0.033619
Table S1: Genotypic frequency over time, EE vs Mopti comparison: The frequency of individuals homozygous and hemizygous for the Phase-1 EE
construct and homozygous wild-type individuals over 10 generation in three independent replicates.
	1sample size 'n' = 100
	2sample size 'n' = 48
	3sample size 'n' = 24
[truncated: 18 more columns]
