# Supplementary material for: Contrasted Fitness Costs of Docking and Antibacterial Constructs in the EE and EVida3 Strains Validates Two-Phase Anopheles gambiae Genetic Transformation System
Source: PLoS One. 2013 Jun 26;8(6):e67364. doi: 10.1371/journal.pone.0067364 (PMC3694017; doi:10.1371/journal.pone.0067364)
Supplement: Table S2 — Genotypic frequency over time, EVida3 vs Mopti comparison. The frequency of individuals homozygous and hemizygous for the Phase-2 EVida3 construct and homozygous wild-type individuals over 10 generations in three replicates. (XLS) [file pone.0067364.s002.xls]

## Sheet: Sheet1 - Table 1
Table S2: Genotypic frequency over time, EVida3 vs Mopti comparison
		F0			F1												F2												F3												F4
		Adults1	95% CI		L1 Larvae2	95% CI		Early Pupae3	95% CI		Late Pupae3	95% CI		Adults2	95% CI		L1 Larvae2	95% CI		Early Pupae3	95% CI		Late Pupae3	95% CI		Adults2	95% CI		L1 Larvae2	95% CI		Early Pupae3	95% CI		Late Pupae3	95% CI		Adults2	95% CI		L1 Larvae2	95% CI		Early Pupae3	95% CI		Late Pupae3	95% CI
	Homozygous Wild-Type	0.5			0.0833333			0.208333			0.333333			0.1875			0.3125			0.25			0.333333			0.5625			0.270833			0.375			0.333333			0.479167			0.5			0.458333			0.666667
Replicate 1	Hemizygote	0			0.583333			0.0833333			0.0416667			0.625			0.416667			0.333333			0.333333			0.166667			0.583333			0.291667			0.583333			0.229167			0.3125			0.791667			0.833333
	Homozygous Transgenic	0.5			0.333333			0.291667			0.208333			0.1875			0.270833			0.166667			0.291667			0.270833			0.354167			0.375			0.333333			0.291667			0.1875			0.583333			0.625
	Homozygous Wild-Type	0.5			0.0416667			0.416667			0.5			0.25			0.145833			0.416667			0.291667			0.354167			0.479167			0.458333			0.416667			0.479167			0.583333			0.25			0.208333
Replicate 2	Hemizygote	0			0.333333			0.416667			0.375			0.395833			0.333333			0.333333			0.458333			0.583333			0.125			0.375			0.333333			0.479167			0.1875			0.166667			0.125
	Homozygous Transgenic	0.5			0.625			0.5			0.416667			0.354167			0.520833			0.333333			0.333333			0.0625			0.1875			0.458333			0.375			0.0416667			0.229167			0.25			0.25
	Homozygous Wild-Type	0.5			0.208333			0.375			0.166667			0.354167			0.229167			0.333333			0.375			0.333333			0.270833			0.166667			0.25			0.5			0.416667			0.291667			0.125
Replicate 3	Hemizygote	0			0.458333			0.541667			0.625			0.333333			0.354167			0.333333			0.208333			0.3125			0.416667			0.333333			0.0833333			0.375			0.354167			0.0416667			0.0416667
	Homozygous Transgenic	0.5			0.333333			0.208333			0.375			0.3125			0.416667			0.5			0.375			0.354167			0.3125			0.166667			0.291667			0.125			0.229167			0.166667			0.125
	Homozygous Wild-Type	0.5	±	0	0.111111	±	0.0118444	0.194444	±	0.0203218	0.194444	±	0.029586	0.263889	±	0.0114978	0.229167	±	0.0113798	0.25	±	0.01615	0.319444	±	0.0046622	0.416667	±	0.0173052	0.340278	±	0.0164254	0.347222	±	0.0093242	0.416667	±	0.0279728	0.486111	±	0.0016426	0.5	±	0.0113798	0.611111	±	0.0326348	0.708333	±	0.0213646
Mean	Hemizygote	0	±	0	0.458333	±	0.0170698	0.444444	±	0.0093242	0.430556	±	0.0123348	0.451389	±	0.0209704	0.368056	±	0.0059222	0.361111	±	0.0093242	0.361111	±	0.0168096	0.354167	±	0.0288732	0.375	±	0.03168	0.430556	±	0.0093242	0.375	±	0.008075	0.361111	±	0.0171486	0.284722	±	0.0118444	0.222222	±	0.0093242	0.194444	±	0.0123348
	Homozygous Transgenic	0.5	±	0	0.430556	±	0.0229954	0.375	±	0.0323002	0.388889	±	0.0444738	0.284722	±	0.0118444	0.402778	±	0.0171486	0.388889	±	0.0186484	0.319444	±	0.0186484	0.229167	±	0.0205152	0.284722	±	0.0118444	0.222222	±	0.0186484	0.208333	±	0.0213646	0.152778	±	0.017383	0.215278	±	0.003285	0.166667	±	0.024225	0.0972222	±	0.0093242
Table S2: Genotypic frequency over time, EVida3 vs Mopti comparison: The frequency of individuals homozygous and hemizygous for the Phase-2 EVida3
construct and homozygous wild-type individuals over 10 generation in three independent replicates.
	1sample size 'n' = 100
	2sample size 'n' = 48
	3sample size 'n' = 24
[truncated: 18 more columns]

## Sheet: Sheet2 - Table 1
								f1									f2									f3									f4									f5
	** n = 48							0.208333		0.333333							0.25		0.333333							0.375		0.333333							0.458333		0.666667							1		1
								0.0833333		0.0416667							0.333333		0.333333							0.291667		0.583333							0.791667		0.833333							0.916667		1
								0.291667		0.208333							0.166667		0.291667							0.375		0.333333							0.583333		0.625							0.625		0.708333
								0.416667		0.5							0.416667		0.291667							0.458333		0.416667							0.25		0.208333							0		0
								0.416667		0.375							0.333333		0.458333							0.375		0.333333							0.166667		0.125							0.0833333		0
								0.5		0.416667							0.333333		0.333333							0.458333		0.375							0.25		0.25							0.333333		0.25
								0.375		0.166667							0.333333		0.375							0.166667		0.25							0.291667		0.125							0		0
								0.541667		0.625							0.333333		0.208333							0.333333		0.0833333							0.0416667		0.0416667							0		0
								0.208333		0.375							0.5		0.375							0.166667		0.291667							0.166667		0.125							0.0416667		0.0416667
								0.194444		0.194444	0.0101609		0.014793				0.25		0.319444	0.008075		0.0023311				0.347222		0.416667	0.0046621		0.0139864				0.611111		0.708333	0.0163174		0.0106823				0.847222		0.902778	0.0190805		0.0163174
								0.444444		0.430556	0.0046621		0.0061674				0.361111		0.361111	0.0046621		0.0084048				0.430556		0.375	0.0046621		0.0040375				0.222222		0.194444	0.0046621		0.0061674				0.138889		0.0833333	0.0168095		0.0139864
								0.375		0.388889	0.0161501		0.0222369				0.388889		0.319444	0.0093242		0.0093242				0.222222		0.208333	0.0093242		0.0106823				0.166667		0.0972222	0.0121125		0.0046621				0.0138889		0.0138889	0.0023311		0.0023311
